# Supplementary material for: Histone Chaperones and Digestive Cancer: A Review of the Literature
Source: Cancers (Basel). 2022 Nov 14;14(22):5584. doi: 10.3390/cancers14225584 (PMC9688693; doi:10.3390/cancers14225584)
Supplement: Supplementary file 1 [file cancers-14-05584-s001.zip]

Archive with 3 entries (3 files):
- Supplementary Method S1.pdf
- Supplementary Method S2.pdf
- Supplementary Tables.pdf
